# Supplementary material for: Metabolic and Blood Pressure Effects of Walnut Supplementation in a Mouse Model of the Metabolic Syndrome
Source: Nutrients. 2017 Jul 7;9(7):722. doi: 10.3390/nu9070722 (PMC5537837; doi:10.3390/nu9070722)
Supplement: Supplementary file 1 [file nutrients-09-00722-s001.zip]

Archive with 1 entries (1 files):
- nutrients-206912-supplementary final.pdf
